# Supplementary material for: Dysregulation in the Expression of Platelet Surface Receptors in Acute Coronary Syndrome Patients—Emphasis on P2Y12
Source: Biology (Basel). 2022 Apr 22;11(5):644. doi: 10.3390/biology11050644 (PMC9138357; doi:10.3390/biology11050644)
Supplement: Supplementary file 1 [file biology-11-00644-s001.zip]

Archive with 1 entries (1 files):
- biology-1664707-supplementary/Supplementary Material S1.pdf
